# Supplementary material for: LIMK1 Deficiency Disrupts Hippocampal–Cortical Memory Consolidation and Attenuates Trauma-Induced PTSD-like Behavior
Source: Biology (Basel). 2025 Nov 7;14(11):1560. doi: 10.3390/biology14111560 (PMC12650199; doi:10.3390/biology14111560)
Supplement: Supplementary file 1 [file biology-14-01560-s001.zip]

Archive with 1 entries (1 files):
- biology-3898489-supplementary.pdf
